# Supplementary material for: International comparison of trends in cancer mortality: Japan has fallen behind in screening-related cancers
Source: Jpn J Clin Oncol. 2021 Aug 31;51(11):1680–6. doi: 10.1093/jjco/hyab139 (PMC8558913; doi:10.1093/jjco/hyab139)
Supplement: SuppFig3_crude_rate_U75_0729_hyab139 [file suppfig3_crude_rate_u75_0729_hyab139.zip]

Archive with 1 entries (1 files):
- SuppFig3_crude_rate_U75_0729_hyab139.ppt
